# Supplementary material for: Isolation and Characterization of Lytic Bacteriophages Active against Clinical Strains of E. coli and Development of a Phage Antimicrobial Cocktail
Source: Viruses. 2022 Oct 28;14(11):2381. doi: 10.3390/v14112381 (PMC9697832; doi:10.3390/v14112381)
Supplement: Supplementary file 1 [file viruses-14-02381-s001.zip]

Archive with 12 entries (12 files):
- Supplementary Figure S1.jpg
- Supplementary Figure S10.jpg
- Supplementary Figure S11.jpg
- Supplementary Figure S12.jpg
- Supplementary Figure S2.jpg
- Supplementary Figure S3.jpg
- Supplementary Figure S4.jpg
- Supplementary Figure S5.jpg
- Supplementary Figure S6.jpg
- Supplementary Figure S7.jpg
- Supplementary Figure S8.jpg
- Supplementary Figure S9.jpg
